# Supplementary material for: Linking the wintering and breeding grounds of warblers along the Pacific Flyway
Source: Ecol Evol. 2017 Jul 18;7(17):6649–58. doi: 10.1002/ece3.3222 (PMC5587466; doi:10.1002/ece3.3222)
Supplement: Supplementary file 2 [file ECE3-7-6649-s002.csv]

index	sample	dH	pair	species	feather	Hp	SD	isomap_job_key	wing_chord	tail_length	wing_tail
1	ND19J03	-53.82	1	M	alt	-25.02	9.96	46209	79	62	141
2	ND19J03	-177.44	1	M	basic	-201.39	9.96	46210	79	62	141
3	ND19J04	-53.79	1	A	alt	-25	9.96	46214	79	57	136
4	ND19J04	-133.81	1	A	basic	-125.71	9.96	46215	79	57	136
5	ND19J05	-59.75	1	A	alt	-29.43	9.96	46234	77	57	134
6	ND19J05	-140.19	1	A	basic	-136.77	9.96	46235	77	57	134
7	ND19J07	-49.54	1	A	alt	-21.84	9.96	46236	74	52	126
8	ND19J07	-150.31	1	A	basic	-154.33	9.96	46237	74	52	126
9	ND19J08	-95.88	1	A	alt	-59.91	9.96	46238	74	48	122
10	ND19J08	-108.63	1	A	basic	-82.03	9.96	46239	74	48	122
11	ND19J10	-47.57	1	A	alt	-20.37	9.96	46240	73	53	126
12	ND19J10	-149.82	1	A	basic	-153.48	9.96	46241	73	53	126
13	ND19J12	-65.01	1	A	alt	-33.34	9.96	46242	79	60	139
14	ND19J12	-139.37	1	A	basic	-135.35	9.96	46243	79	60	139
15	ND20J15	-55.01	1	A	alt	-25.9	9.96	46244	75	53	128
16	ND20J15	-140.58	1	A	basic	-137.45	9.96	46245	75	53	128
17	ND20J16	-59.38	1	A	alt	-29.15	9.96	46246	74	54	128
18	ND20J16	-122.93	1	A	basic	-106.83	9.96	46247	74	54	128
19	ND20J17	-61.18	1	A	alt	-30.49	9.96	46248	78	55	133
20	ND20J17	-143.41	1	A	basic	-142.36	9.96	46249	78	55	133
21	ND20J19	-94.72	1	M	alt	-57.9	9.96	46218	78	54	132
22	ND20J19	-121.6	1	M	basic	-104.53	9.96	46219	78	54	132
23	ND20J22	-69.24	1	A	alt	-36.48	9.96	46250	74	51	125
24	ND20J22	-135.32	1	A	basic	-128.33	9.96	46251	74	51	125
25	ND20J24	-40.33	1	A	alt	-14.99	9.96	46252	79	53	132
26	ND20J24	-135.83	1	A	basic	-129.21	9.96	46253	79	53	132
27	ND20J25	-70.08	1	A	alt	-37.11	9.96	46254	75	50	125
28	ND20J25	-135.53	1	A	basic	-128.69	9.96	46255	75	50	125
29	ND20J26	-49.88	1	M	alt	-22.09	9.96	46221	75	54	129
30	ND20J26	-143.16	1	M	basic	-141.93	9.96	46220	75	54	129
31	ND20J27	-134.58	0	A	basic	-127.04	9.96	46256	78	55	133
32	ND20J28	-53.8	1	M	alt	-25	9.96	46226	76	57	133
33	ND20J28	-150.14	1	M	basic	-154.03	9.96	46223	76	57	133
34	ND20J29	-147.98	0	M	basic	-150.29	9.96	46257	75	57	132
35	ND20J30	-71.23	1	M	alt	-37.96	9.96	46258	77	58	135
36	ND20J30	-165.66	1	M	basic	-180.95	9.96	46259	77	58	135
37	ND21J31	-68.77	1	A	alt	-36.13	9.96	46261	79	56	135
38	ND21J31	-131.07	1	A	basic	-120.95	9.96	46262	79	56	135
39	ND21J34	-58.69	1	A	alt	-28.64	9.96	46263	76	54	130
40	ND21J34	-128.64	1	A	basic	-116.74	9.96	46264	76	54	130
41	ND21J36	-69.34	1	A	alt	-36.56	9.96	59276	79	60	139
42	ND21J36	-143.3	1	A	basic	-142.17	9.96	59279	79	60	139
43	ND21J37	-78.77	1	M	alt	-43.57	9.96	59281	76	58	134
44	ND21J37	-178.4	1	M	basic	-203.05	9.96	59282	76	58	134
45	ND21J39	-57.02	1	M	alt	-27.4	9.96	46228	76	59	135
46	ND21J39	-170.54	1	M	basic	-189.42	9.96	46227	76	59	135
47	ND21J41	-62.35	1	M	alt	-31.36	9.96	59283	77	61	138
48	ND21J41	-153.59	1	M	basic	-160.02	9.96	59284	77	61	138
49	ND21J42	-108.96	1	M	alt	-82.6	9.96	59285	75	56	131
50	ND21J42	-172.82	1	M	basic	-193.37	9.96	59286	75	56	131
51	ND23F01	-84.71	1	M	alt	-47.99	9.96	59287	78	61	139
52	ND23F01	-172.2	1	M	basic	-192.3	9.96	59288	78	61	139
53	ND23F02	-85.16	1	M	alt	-48.32	9.96	59289	74	59	133
54	ND23F02	-166.76	1	M	basic	-182.86	9.96	59290	74	59	133
55	ND23F03	-63.31	1	A	alt	-32.07	9.96	59291	79	62	141
56	ND23F03	-159.04	1	A	basic	-169.47	9.96	59292	79	62	141
57	ND23F04	-42.87	1	A	alt	-16.88	9.96	59293	76	58	134
58	ND23F04	-120.24	1	A	basic	-102.17	9.96	59294	76	58	134
59	ND23F06	-63.73	1	M	alt	-32.39	9.96	59295	75	59	134
60	ND23F06	-157.48	1	M	basic	-166.76	9.96	59296	75	59	134
61	ND23F07	-95.63	1	M	alt	-59.48	9.96	59297	75	58	133
62	ND23F07	-168.81	1	M	basic	-186.42	9.96	59298	75	58	133
63	ND23F08	-70.17	1	A	alt	-37.17	9.96	59299	76	57	133
64	ND23F08	-143.08	1	A	basic	-141.79	9.96	59300	76	57	133
65	ND23F09	-124.12	0	A	basic	-108.9	9.96	59301	76	57	133
66	ND23F10	-63.2	1	M	alt	-31.99	9.96	59302	76	61	137
67	ND23F10	-163.76	1	M	basic	-177.66	9.96	59303	76	61	137
68	ND23F11	-39.59	1	M	alt	-14.44	9.96	59304	75	58	133
69	ND23F11	-166.72	1	M	basic	-182.79	9.96	59305	75	58	133
70	ND27J46	-86.92	1	M	alt	-49.63	9.96	59307	78	58	136
71	ND27J46	-163.77	1	M	basic	-177.68	9.96	59308	78	58	136
72	ND27J48	-84.54	1	M	alt	-47.86	9.96	59309	77	55	132
73	ND27J48	-167.71	1	M	basic	-184.51	9.96	59310	77	55	132
74	ND27J49	-63.03	1	M	alt	-31.87	9.96	59311	78		78
75	ND27J49	-162.4	1	M	basic	-175.3	9.96	59312	78
76	ND27J50	-51.68	1	M	alt	-23.43	9.96	59313	77	57	134
77	ND27J50	-172.7	1	M	basic	-193.17	9.96	59314	77	57	134
78	ND27J51	-65.87	1	M	alt	-33.98	9.96	46230	77	56	133
79	ND27J51	-159.99	1	M	basic	-171.12	9.96	46229	77	56	133
80	ND27J52	-86.07	1	A	alt	-49	9.96	59315	80	58	138
81	ND27J52	-123.59	1	A	basic	-107.98	9.96	59316	80	58	138
82	ND27J53	-68.34	1	M	alt	-35.81	9.96	59317	72	54	126
83	ND27J53	-141.71	1	M	basic	-139.41	9.96	59319	72	54	126
84	ND27J55	-78.45	0	A	alt	-43.33	9.96	59320	74	55	129
85	ND27J56	-71.57	1	M	alt	-38.22	9.96	59321	76	57	133
86	ND27J56	-160.11	1	M	basic	-171.33	9.96	59322	76	57	133
87	ND27J57	-60.52	1	M	alt	-30	9.96	59323	76	57	133
88	ND27J57	-154.12	1	M	basic	-160.94	9.96	59324	76	57	133
89	ND27J58	-70.97	1	M	alt	-37.77	9.96	59325	77	59	136
90	ND27J58	-155.41	1	M	basic	-163.17	9.96	59326	77	59	136
91	ND27J59	-67.38	1	A	alt	-35.1	9.96	59327	77	53	130
92	ND27J59	-143.95	1	A	basic	-143.3	9.96	59328	77	53	130
93	ND27J60	-58.52	1	A	alt	-28.51	9.96	59329	74	55	129
94	ND27J60	-157.35	1	A	basic	-166.54	9.96	59330	74	55	129
95	ND27J62	-65.94	1	M	alt	-34.03	9.96	59331	80	59	139
96	ND27J62	-173.24	1	M	basic	-194.1	9.96	59332	80	59	139
97	ND28J63	-51.51	0	A	alt	-23.3	9.96	59333	77	57	134
98	ND28J64	-54.05	1	M	alt	-25.19	9.96	59334	78	61	139
99	ND28J64	-157.12	1	M	basic	-166.14	9.96	59335	78	61	139
100	ND28J65	-49.32	1	A	alt	-21.67	9.96	59336	80	58	138
101	ND28J65	-141.45	1	A	basic	-138.96	9.96	59337	80	58	138
102	ND28J66	-91.71	1	A	alt	-53.19	9.96	59338	73	53	126
103	ND28J66	-139.65	1	A	basic	-135.84	9.96	59339	73	53	126
104	ND28J67	-55.25	1	A	alt	-26.08	9.96	59340	74	54	128
105	ND28J67	-125.31	1	A	basic	-110.96	9.96	59341	74	54	128
106	ND28J68	-68.83	0	M	alt	-36.18	9.96	59342	77	57	134
107	ND28J69	-63.48	1	M	alt	-32.2	9.96	59343	76	57	133
108	ND28J69	-149.79	1	M	basic	-153.43	9.96	59344	76	57	133
109	NE01J70	-125.08	0	A	basic	-110.56	9.96	59345	77	58	135
110	NE01J71	-84.4	1	M	alt	-47.75	9.96	59346	75	57	132
111	NE01J71	-166.65	1	M	basic	-182.67	9.96	59347	75	57	132
